# Supplementary material for: Dynamic Changes in Microvascular Density Can Predict Viable and Non-Viable Areas in High-Risk Neuroblastoma
Source: Cancers (Basel). 2023 Feb 1;15(3):917. doi: 10.3390/cancers15030917 (PMC9913651; doi:10.3390/cancers15030917)
Supplement: Supplementary file 1 [file cancers-15-00917-s001.zip]

Archive with 2 entries (2 files):
- cancers-2151377-supplementary.pdf
- SupplementaryVideo S1.avi
